# Supplementary material for: Properties and fate of human mesenchymal stem cells upon miRNA let-7f-promoted recruitment to atherosclerotic plaques
Source: Cardiovasc Res. 2022 Mar 3;119(1):155–66. doi: 10.1093/cvr/cvac022 (PMC10022860; doi:10.1093/cvr/cvac022)
Supplement: cvac022_Supplementary_Data [file cvac022_supplementary_data.zip]

Archive with 4 entries (4 files):
- Fig_S1.tif
- Supplementary_data.docx
- Supplementary_Tables.docx
- Supplementary_video_1.avi
